# Supplementary material for: Estimating Toxicity Putative Mechanisms from Smoking Residual Substances Using a Whole-Cell Bioreporter System
Source: Biosensors (Basel). 2025 Nov 3;15(11):733. doi: 10.3390/bios15110733 (PMC12650696; doi:10.3390/bios15110733)
Supplement: Supplementary file 1 [file biosensors-15-00733-s001.zip]

Archive with 1 entries (1 files):
- biosensors-3762584-supplementary.pdf
